# Supplementary material for: Dual Functionalization of Hyaluronan Dermal Fillers with Vitamin B3: Efficient Combination of Bio-Stimulation Properties with Hydrogel System Resilience Enhancement
Source: Gels. 2024 May 24;10(6):361. doi: 10.3390/gels10060361 (PMC11203111; doi:10.3390/gels10060361)
Supplement: Supplementary file 1 [file gels-10-00361-s001.zip]

Archive with 2 entries (2 files):
- Gels-3013883 Supplementary Materials.pdf
- Video S1.mp4
